# Supplementary material for: Polymorphisms in hormone metabolism and growth factor genes and mammographic density in Norwegian postmenopausal hormone therapy users and non-users
Source: Breast Cancer Res. 2012 Oct 27;14(5):R135. doi: 10.1186/bcr3337 (PMC4053113; doi:10.1186/bcr3337)
Supplement: Additional file 1 — Table S1. Table S1 in Additional file 1. The frequency and the minor allele frequency (MAF) of the single nucleotide polymorphisms (SNPs) evaluated and association with percent mammographic density (Beta, se, P) for all postmenopausal women (N = 2,036). This is a list of all the SNPs and the frequency and minor allele frequency in the population for all postmenopausal women. [file bcr3337-S1.XLS]

## Sheet: Sheet1
Additional file 1, Table S1. The frequency and the minor allele frequency (MAF) of the SNPs evaluated
and association with % mammographic density (Beta, se, p) for all postmenopausal women (N=2036)
Gene	SNP	WW¹	WV+VV²	Beta³	SE³	P³	MAF
VEGF	rs998584	674	1362	-1.899	0.688494	0.00586419	0.469
SHBG	rs1642796	1585	451	-2.01428	0.780578	0.00993543	0.128
TNF	rs769177	1961	75	4.25816	1.72021	0.0133907	0.018
PRL	rs2744117	1768	268	2.33142	0.958968	0.0151357	0.074
PRL	rs1205960	1171	865	-1.58835	0.655806	0.0155233	0.252
COMT	rs8141691	927	1109	-1.57375	0.650779	0.0156823	0.346
SULT1A1;SULT1A2	rs1968752	840	1196	1.57434	0.659146	0.0170102	0.37
COMT	rs933271	1096	940	-1.54013	0.650035	0.0179143	0.285
PPARG	rs3856806	1518	518	1.69569	0.74496	0.0229364	0.14
FGFR2	rs2981582	860	1176	-1.42058	0.656558	0.0306053	0.364
PPARG	rs1330	2033	3	18.2009	8.45248	0.0314107	< 0.0001
VEGF	rs11758547	1204	832	-1.39273	0.660162	0.035008	0.257
CYP1A1;CYP1A2	rs4886406	1060	976	1.35895	0.6491	0.03642	0.289
VEGF	rs833069	1005	1031	-1.32763	0.648494	0.0407614	0.304
CYP1A1;CYP1A2	rs2606345	980	1056	1.30805	0.649745	0.0442274	0.322
ESR1	rs2250122	1346	690	-1.32756	0.685205	0.0528265	0.196
IGFBP1;IGFBP3	rs4724443	559	1477	-1.40221	0.726734	0.0538116	0.496
IL6	rs7776857	804	1232	-1.24195	0.664123	0.0616191	0.378
PGR	rs1870	963	1073	-1.19261	0.649786	0.066594	0.34
IGFBP1;IGFBP3	rs9658231	1494	542	-1.33081	0.733786	0.0698823	0.149
IL6	rs11766273	1711	325	-1.60625	0.886378	0.0701115	0.082
CYP1A1;CYP1A2	rs1048	1899	137	2.33933	1.29646	0.0713167	0.035
CYP1A1;CYP1A2	rs11072507	901	1135	1.1724	0.653263	0.0728518	0.365
VEGF	rs833057	1242	794	1.18927	0.664974	0.0738528	0.223
CYP1A1;CYP1A2	rs762551	1063	973	1.15314	0.64954	0.0759956	0.295
TGFB1	rs4803455	641	1395	1.22382	0.698175	0.0797732	0.497
COMT	rs5992500	2030	6	10.4641	5.98604	0.0805994	0.001
PPARG	rs4684104	818	1218	-1.13116	0.661462	0.0874024	0.395
PGR	rs569857	1738	298	-1.55078	0.917437	0.0911157	0.078
IGFBP1;IGFBP3	rs35539615	1147	889	-1.10253	0.653861	0.0919142	0.263
PRL	rs9393275	1804	232	1.67853	1.02102	0.100337	0.06
PGR	rs619487	874	1162	-1.07463	0.65559	0.101331	0.349
PPARG	rs2920499	615	1421	-1.15563	0.706683	0.102144	0.476
VEGF	rs3024994	1784	252	1.59979	0.985274	0.104594	0.065
PRL	rs9358533	1701	335	1.42086	0.875591	0.1048	0.09
COMT	rs1012157	1220	816	1.07342	0.661817	0.104975	0.228
PGR	rs481775	915	1121	-1.05756	0.652224	0.105074	0.337
IGFBP1;IGFBP3	rs4619	824	1212	-1.06724	0.661347	0.106739	0.386
PRL	rs849872	1478	558	-1.16772	0.727287	0.10852	0.158
COMT	rs7289747	1794	242	-1.60735	1.00236	0.108965	0.062
VEGF	rs833058	822	1214	-1.05746	0.661464	0.110049	0.396
SHBG	rs858521	851	1185	1.03976	0.657555	0.113976	0.364
PGR	rs477151	1168	868	1.01596	0.655821	0.121504	0.268
PPARG	rs2120825	1567	469	1.18328	0.771587	0.125292	0.121
IL6	rs2069861	1669	367	1.293	0.843894	0.125633	0.098
TNF	rs2857605	1245	791	1.0171	0.666078	0.126917	0.222
PRL	rs849874	1474	562	-1.09985	0.725772	0.12982	0.155
PGR	rs7106686	1523	513	-1.10955	0.748433	0.138363	0.14
ESR2	rs1256110	618	1418	-1.04316	0.705526	0.139412	0.461
TGFB1	rs1982072	1111	925	-0.961186	0.651552	0.140307	0.265
VEGF	rs699947	600	1436	1.04222	0.711498	0.143122	0.484
PPARG	rs2920500	746	1290	-0.981452	0.67328	0.145073	0.439
IGFBP1;IGFBP3	rs6964374	1946	90	-2.29908	1.57791	0.145261	0.022
PRLR	rs9292573	910	1126	0.94981	0.652351	0.145553	0.35
PRL	rs10946545	1801	235	1.47123	1.01632	0.147883	0.06
CYP19A1	rs727479	889	1147	-0.945274	0.654058	0.148543	0.339
SHBG	rs1619016	1414	622	-1.00446	0.704198	0.153908	0.172
IGFBP1;IGFBP3	rs1553009	1420	616	-1.00174	0.706277	0.156247	0.169
ESR2	rs1256062	1697	339	-1.23381	0.871024	0.156781	0.096
PGR	rs653752	854	1182	0.928974	0.657366	0.157757	0.373
ESR2	rs1256063	1680	356	1.19305	0.854063	0.162592	0.094
VEGF	rs699946	1321	715	-0.939095	0.679676	0.167222	0.199
VEGF	rs6905288	712	1324	0.934139	0.681184	0.170419	0.456
PGR	rs1824125	1662	374	-1.14581	0.839284	0.172334	0.112
PGR	rs3740751	1641	395	-1.12211	0.822466	0.172618	0.109
PRL	rs849876	1677	359	-1.15743	0.851658	0.174287	0.095
TNF	rs2239	859	1177	0.888196	0.657059	0.176598	0.368
SULT1A1;SULT1A2	rs4788069	816	1220	0.893803	0.662474	0.177426	0.388
PRL	rs849880	1584	452	-1.04878	0.78164	0.179823	0.117
TGFB1	rs8179181	1307	729	0.907818	0.676588	0.179824	0.2
SHBG	rs6257	1635	401	1.09431	0.815601	0.179835	0.111
IL6	rs2066	1884	152	-1.6461	1.23429	0.182472	0.041
SHBG	rs6258	1998	38	3.18799	2.39747	0.183756	0.009
PGR	rs507141	1500	536	0.974505	0.736601	0.185993	0.14
HSD17B1	rs676387	1159	877	-0.861506	0.655982	0.189227	0.26
ESR1	rs1062577	1818	218	1.3568	1.04918	0.196087	0.053
IGFBP1;IGFBP3	rs13223993	1226	810	-0.856025	0.662892	0.196729	0.232
CYP1A1;CYP1A2	rs2470890	894	1142	0.843981	0.653753	0.196858	0.364
IGFBP1;IGFBP3	rs2854746	866	1170	-0.845849	0.657137	0.198181	0.379
PPARG	rs13090265	1604	432	-1.00038	0.793444	0.207524	0.119
TGFB1	rs2241713	849	1187	-0.829725	0.658112	0.207538	0.372
SULT1A1;SULT1A2	rs4788074	851	1185	0.821966	0.658228	0.211898	0.368
VEGF	rs833053	1242	794	0.828293	0.665133	0.213163	0.233
CYP1B1	rs1800	1447	589	-0.888416	0.715664	0.214606	0.161
PGR	rs5616	1759	277	-1.17214	0.946235	0.215585	0.073
ESR1	rs2295190	1399	637	0.865065	0.69976	0.216516	0.173
PGR	rs492457	1218	818	0.815936	0.661698	0.217683	0.24
CYP1B1	rs163077	1064	972	0.798624	0.649522	0.219006	0.283
PGR	rs471767	1002	1034	0.795753	0.648916	0.220235	0.316
AR	rs2361634	1741	295	-1.12627	0.922028	0.222035	0.077
TNF	rs2844482	1411	625	-0.853992	0.703744	0.22508	0.177
ESR2	rs1256064	1705	331	-1.06232	0.879367	0.227168	0.089
IGFBP1;IGFBP3	rs3110697	712	1324	0.816453	0.680333	0.230249	0.436
TGFB1	rs2241	2005	31	-3.12741	2.6493	0.237954	0.008
IGFBP1;IGFBP3	rs2453836	1371	665	0.815059	0.692325	0.239222	0.202
PPARG	rs9833097	1660	376	-0.981472	0.83608	0.240574	0.1
SHBG	rs858518	700	1336	-0.794709	0.683314	0.244958	0.473
HSD3B1; HSD3B2	rs6428830	1091	945	0.751287	0.650707	0.248402	0.283
CYP1B1	rs1630	1347	689	-0.773792	0.685714	0.259264	0.195
CYP1B1	rs163078	863	1173	0.740998	0.656948	0.259479	0.369
COMT	rs4485648	1279	757	-0.756956	0.671611	0.259844	0.221
CYP1A1;CYP1A2	rs11631682	1949	87	1.79809	1.60567	0.262915	0.025
IGFBP1;IGFBP3	rs2960436	814	1222	-0.741644	0.662504	0.263078	0.4
PRL	rs2744105	1581	455	-0.850491	0.780222	0.275815	0.119
ESR2	rs7159462	1742	294	-1.00157	0.923468	0.278239	0.075
IL6	rs1880241	642	1394	0.75534	0.698757	0.279836	0.447
ESR2	rs8003490	1875	161	-1.29716	1.20248	0.280836	0.043
PRL	hCV11830642	708	1328	-0.716476	0.681202	0.293025	0.439
SHBG	rs2955617	852	1184	-0.688234	0.658242	0.295887	0.361
HCV3289988	rs34416693	966	1070	0.678411	0.0788092	0.296533	0.314
ESR1	rs2077647	670	1366	-0.720122	0.690432	0.297071	0.465
PPARG	rs4498025	1172	864	-0.683278	0.656392	0.298017	0.255
CYP1B1	rs10175338	1026	1010	0.675557	0.649321	0.298275	0.3
PPARG	rs4135268	1756	280	-0.962822	0.942964	0.307348	0.072
COMT	rs9306229	1176	860	0.669942	0.656809	0.307852	0.238
HSD3B1; HSD3B2	rs6428828	1015	1021	0.659394	0.64891	0.309676	0.308
AR	rs1204038	1500	536	0.746005	0.736703	0.311359	0.144
TNF	rs13192469	1930	106	1.4697	1.46042	0.314365	0.028
ESR2	rs1256114	1550	486	-0.755548	0.76107	0.320952	0.13
PGR	rs5651	1490	546	0.724612	0.732449	0.322634	0.144
PRL	rs2655418	1759	277	-0.923945	0.94657	0.329132	0.071
CYP19A1	rs749292	684	1352	0.666926	0.687088	0.331835	0.428
IL6	rs2069833	611	1425	-0.68699	0.707955	0.33197	0.474
VEGF	rs866236	1153	883	0.634202	0.654852	0.332927	0.251
CYP1A1;CYP1A2	rs3743	1936	100	-1.40887	1.50182	0.348299	0.026
ESR1	rs3798577	604	1432	-0.665909	0.710682	0.34887	0.482
TNF	rs3093553	1869	167	1.10628	1.18297	0.349813	0.043
AKR1C4	rs17134592	1405	631	-0.656137	0.701775	0.349916	0.174
ESR1	rs9479130	689	1347	-0.637835	0.686217	0.352743	0.445
IGFBP1;IGFBP3	rs903889	1184	852	0.608177	0.657737	0.355258	0.244
IGFBP1;IGFBP3	rs4146046	914	1122	-0.599449	0.652416	0.358302	0.336
AR	rs962458	1744	292	0.846306	0.925719	0.360713	0.074
IGFBP1;IGFBP3	rs10241749	1338	698	0.615719	0.68389	0.368057	0.199
IGFBP1;IGFBP3	rs2132570	1207	829	0.592768	0.660474	0.369564	0.237
COMT	rs4333017	1582	454	0.698646	0.779449	0.370181	0.122
PRL	rs2655417	1719	317	-0.800317	0.895575	0.371623	0.08
ADH1C	rs698	702	1334	-0.606346	0.682652	0.374527	0.451
PPARG	rs1152004	1346	690	-0.607717	0.685686	0.375566	0.19
IL6	rs4552807	752	1284	0.593375	0.672337	0.37758	0.415
COMT	rs4646316	1282	754	-0.588684	0.67221	0.381273	0.201
SRD5A2	rs523349	1070	966	0.567961	0.650059	0.382382	0.296
CYP1B1	rs1056827	1046	990	0.566482	0.64946	0.383183	0.301
IL6	rs10156056	1610	426	0.693474	0.797653	0.384735	0.114
PRLR	rs13354826	893	1143	0.568624	0.654729	0.38523	0.344
PRL	rs1156546	1379	657	0.602504	0.69445	0.385717	0.19
PPARG	rs17817276	1009	1027	-0.553333	0.649012	0.393994	0.309
SHBG	rs1799941	1175	861	-0.559012	0.656768	0.394782	0.243
TNF	rs3093662	1839	197	0.93204	1.09767	0.395922	0.051
VEGF	rs10434	572	1464	0.596405	0.722088	0.408932	0.439
IGFBP1;IGFBP3	rs6670	1404	632	0.572851	0.702004	0.414583	0.176
IGFBP1;IGFBP3	rs1065780	771	1265	-0.545063	0.669312	0.415532	0.399
PPARG	rs17793951	1023	1013	-0.520201	0.648914	0.42285	0.309
ESR2	rs12434245	1756	280	-0.754785	0.942433	0.423289	0.073
VEGF	rs25648	1423	613	0.563723	0.707343	0.425568	0.175
PPARG	rs1875	572	1464	-0.574918	0.722195	0.426084	0.494
HSD17B1	rs12602084	866	1170	0.515734	0.656744	0.432376	0.373
CYP1A1;CYP1A2	rs16972208	1991	45	1.67241	2.20815	0.44891	0.013
ESR1	rs2747648	1894	142	-0.960982	1.27411	0.450795	0.037
PPARG	rs1151996	830	1206	-0.493378	0.660427	0.455114	0.378
IL6	rs17147230	2023	13	-3.01255	4.0735	0.459659	0.005
IL6	rs12700386	1439	597	0.515249	0.712856	0.469889	0.157
AR	rs5031002	1919	117	-1.00708	1.39422	0.470176	0.033
IGFBP1;IGFBP3	rs10231774	1513	523	0.53592	0.742734	0.470654	0.139
VEGF	rs833052	1523	513	0.535766	0.747597	0.473672	0.139
PRL	rs6920781	1658	378	-0.597255	0.834885	0.474461	0.099
PGR	rs635984	559	1477	0.514445	0.727347	0.479467	0.492
COMT	rs9332377	1499	537	0.520958	0.736568	0.479475	0.148
COMT	rs165849	1164	872	0.461457	0.65584	0.481755	0.3
SULT1A1;SULT1A2	rs12445705	1621	415	-0.560822	0.805521	0.486369	0.112
HSD3B1; HSD3B2	rs6686779	952	1084	0.452284	0.65055	0.486989	0.332
PRLR	rs37389	1668	368	-0.584872	0.84364	0.488218	0.096
COMT	rs2239393	849	1187	-0.455563	0.658437	0.489088	0.374
PPARG	rs1152003	935	1101	-0.449424	0.6513	0.490247	0.34
PRL	rs849877	823	1213	-0.455337	0.662228	0.491793	0.387
ESR2	rs7154455	985	1051	-0.446358	0.649356	0.491918	0.303
IGFBP1;IGFBP3	rs7454	1792	244	-0.682813	0.999306	0.494503	0.067
IL6	rs2069	1000	1036	0.443612	0.649277	0.494533	0.306
CYP1B1	rs1056	653	1383	-0.474709	0.696139	0.49537	0.451
PPARG	rs1181	1671	365	-0.567302	0.84597	0.502556	0.096
CYP1A1;CYP1A2	rs2472297	1075	961	-0.433293	0.649979	0.505086	0.275
TNF	rs2857708	1488	548	-0.48144	0.732059	0.510836	0.156
PRL	rs4711006	1418	618	0.463582	0.70582	0.511385	0.177
CYP1B1	rs149253	1304	732	-0.442775	0.67647	0.512839	0.206
ESR2	rs9444	2001	35	-1.62009	2.49695	0.516522	0.008
PPARG	rs7963	552	1484	-0.467593	0.730377	0.52211	0.498
CYP1A1;CYP1A2	rs2470	967	1069	-0.41465	0.649833	0.523489	0.33
IGFBP1;IGFBP3	rs1995050	919	1117	-0.415489	0.652129	0.524113	0.345
IGFBP1;IGFBP3	rs1496499	732	1304	-0.430262	0.676686	0.524954	0.43
PGR	rs11224575	1413	623	0.443117	0.704817	0.529618	0.173
ESR2	rs1256049	1896	140	-0.806481	1.28289	0.529652	0.034
CYP1B1	rs9341	1896	140	-0.804016	1.2824	0.530754	0.044
COMT	rs165728	1889	147	0.785331	1.25415	0.531263	0.041
ESR2	rs1273196	1842	194	-0.684481	1.10532	0.535814	0.051
PGR	rs1046982	1560	476	-0.467296	0.768077	0.542992	0.13
PGR	rs481883	1629	407	-0.491279	0.811741	0.545103	0.105
IGFBP1;IGFBP3	rs3763497	954	1082	-0.393336	0.650655	0.545563	0.32
COMT	rs174697	1900	136	-0.772678	1.30026	0.552413	0.038
ESR2	rs1256061	583	1453	-0.424527	0.718034	0.554428	0.486
PRL	rs849886	624	1412	0.415313	0.704592	0.555633	0.47
PRL	rs767938	614	1422	-0.412181	0.707461	0.560214	0.473
PPARG	rs4135	1301	735	-0.391928	0.675685	0.561949	0.216
COMT	rs165774	970	1066	0.376353	0.649788	0.562523	0.315
TNF	rs7769073	1827	209	-0.618335	1.06939	0.563186	0.053
PRL	rs17205146	763	1273	0.387251	0.67045	0.563599	0.389
TNF	rs9156	969	1067	0.37469	0.649759	0.564233	0.347
ESR2	rs2987983	1031	1005	-0.371977	0.649109	0.566669	0.295
COMT	rs887199	1549	487	-0.435246	0.761558	0.56771	0.133
ESR2	rs10137185	1678	358	-0.483456	0.852998	0.570931	0.094
PGR	rs613120	603	1433	0.399095	0.71081	0.574542	0.478
COMT	rs2239395	1876	160	0.66368	1.20589	0.582129	0.044
ESR1	rs728524	1917	119	-0.751739	1.38384	0.587034	0.034
SHBG	rs6259	1624	412	0.436185	0.807783	0.589271	0.105
ACE	rs4291	931	1105	0.351022	0.65194	0.590341	0.362
ESR2	rs1256033	598	1438	0.381426	0.713053	0.592764	0.48
ESR2	rs2772163	1017	1019	-0.341989	0.649056	0.598319	0.288
CYP1A1;CYP1A2	rs4886605	1575	461	0.407471	0.775572	0.599375	0.127
PGR	rs555572	984	1052	-0.33751	0.649656	0.603455	0.315
COMT	rs17210001	1844	192	-0.576207	1.1113	0.604168	0.05
PRL	rs7759000	1160	876	0.331497	0.655797	0.613271	0.244
ESR1	rs3798758	1933	103	0.742624	1.48114	0.616154	0.024
CYP1B1	rs1630	1905	131	0.65002	1.32273	0.623181	0.034
IL6	rs6949149	1800	236	-0.496982	1.01381	0.624035	0.06
PRL	rs6929420	1037	999	0.314172	0.649164	0.628464	0.294
PRL	rs1205961	868	1168	-0.308248	0.656527	0.638754	0.355
PPARG	rs2960420	859	1177	-0.306386	0.657068	0.641056	0.373
CYP1B1	rs162330	618	1418	0.327647	0.706111	0.642686	0.493
PPARG	rs709159	1188	848	-0.303078	0.65828	0.645272	0.253
PPARG	rs1899951	1515	521	0.341396	0.744273	0.646501	0.139
ESR2	rs10144225	1840	196	-0.503934	1.10048	0.647058	0.054
IGFBP1;IGFBP3	rs10228265	930	1106	0.29819	0.651483	0.64721	0.331
SULT1E1	rs11569705	2028	8	-2.37484	5.19146	0.647396	0.002
CYP1B1	rs162556	607	1429	-0.308288	0.709873	0.664127	0.474
ESR2	rs1887994	1691	345	0.368688	0.865083	0.670016	0.09
IL6	rs6969502	1388	648	0.296711	0.696681	0.670232	0.18
ESR2	rs8020646	1869	167	-0.486975	1.1829	0.680618	0.047
COMT	rs2518823	1701	335	-0.344438	0.876055	0.694235	0.091
VEGF	rs879825	1839	197	0.4275	1.09797	0.697055	0.054
PRL	rs10946546	833	1203	-0.256997	0.660292	0.697156	0.404
PRL	rs2066265	1813	223	-0.393022	1.03905	0.705282	0.057
ESR1	rs12681	1311	725	0.253575	0.677824	0.708368	0.197
COMT	rs5993875	588	1448	-0.265297	0.715993	0.711026	0.472
PPARG	rs17793693	1742	294	0.340662	0.923892	0.712371	0.077
CYP1B1	rs17490770	1780	256	-0.358035	0.978919	0.714593	0.062
VEGF	rs6899540	1526	510	0.269931	0.750064	0.718976	0.142
TNF	rs1799964	1263	773	-0.225155	0.669196	0.736561	0.219
PGR	rs521488	696	1340	0.229029	0.6845	0.737966	0.458
SHBG	rs1624085	649	1387	0.232854	0.696602	0.738209	0.461
COMT	rs6267	2034	2	-3.42014	10.3603	0.741344	0.001
CYP1B1	rs1625	1193	843	0.217631	0.659364	0.741388	0.244
ESR2	rs1152589	571	1465	-0.234383	0.722661	0.745719	0.488
PGR	rs10895068	1811	225	-0.327844	1.03779	0.752107	0.057
TGFB1	rs12981053	1493	543	0.230138	0.734025	0.753911	0.15
PRL	rs1123886	729	1307	0.210971	0.676896	0.75532	0.426
GHRHR	rs4988	1863	173	0.355233	1.16439	0.760335	0.046
COMT	rs887200	1651	385	0.249947	0.829516	0.763204	0.111
CYP17A1	rs743572	830	1206	-0.197507	0.660775	0.765046	0.386
PRL	rs2655433	1627	409	0.2403	0.810471	0.766883	0.107
COMT	rs1110	1646	390	0.243265	0.825499	0.768262	0.117
AR	rs5918757	1513	523	0.216524	0.742815	0.770706	0.144
ESR2	rs17179740	798	1238	0.181904	0.664725	0.784379	0.387
IGFBP1;IGFBP3	rs1542818	792	1244	-0.180305	0.666063	0.786647	0.42
TNF	rs2256965	835	1201	-0.177208	0.659765	0.788271	0.379
VEGF	rs3025035	1821	215	-0.276556	1.05658	0.793544	0.054
IGFBP1;IGFBP3	rs13232606	1848	188	0.28242	1.12155	0.801212	0.05
PRL	rs12199382	742	1294	-0.166602	0.674279	0.80487	0.407
PPARG	rs4135	1548	488	0.187539	0.760841	0.805329	0.127
PPARG	rs2292101	1918	118	-0.339234	1.38917	0.807101	0.031
CSHL1	rs2005172	838	1198	-0.159841	0.659573	0.808541	0.38
IL6	rs7801617	1734	302	0.219565	0.913186	0.810015	0.082
IGFBP1;IGFBP3	rs2471	961	1075	0.153021	0.650425	0.814028	0.324
VEGF	rs1547651	1508	528	0.166663	0.741356	0.822151	0.157
TNF	rs2230365	1527	509	-0.163693	0.749495	0.827136	0.151
PRL	rs1341239	863	1173	-0.142801	0.657678	0.828129	0.365
ESR2	rs1256112	633	1403	0.150855	0.701759	0.829814	0.461
COMT	rs9605	1639	397	0.174165	0.819263	0.83167	0.107
PGR	rs563656	1220	816	-0.138615	0.662207	0.834218	0.234
VEGF	rs3025010	835	1201	0.137559	0.659832	0.834879	0.363
PRL	rs2744119	1670	366	0.17435	0.8454	0.836629	0.099
PGR	rs5906	753	1283	0.134189	0.672292	0.841814	0.473
PRL	rs12210179	1174	862	-0.130378	0.657243	0.842774	0.251
VEGF	rs6900017	1782	254	-0.191637	0.982164	0.845321	0.064
IGFBP1;IGFBP3	rs12702181	809	1227	-0.128173	0.66315	0.846759	0.393
PPARG	rs13099828	1453	583	0.132979	0.71871	0.853228	0.16
COMT	rs1262	1952	84	0.29911	1.63312	0.854697	0.02
PGR	rs11224579	1691	345	0.157368	0.864994	0.855656	0.093
IL6	rs10242595	1180	856	0.118528	0.657772	0.857017	0.253
IL6	rs1880242	606	1430	0.125692	0.709924	0.859487	0.464
PGR	rs474320	1514	522	0.129129	0.743407	0.862119	0.14
TGFB1	rs12983047	1452	584	-0.11138	0.717909	0.876722	0.163
ESR2	rs3020443	1111	925	-0.0999788	0.652118	0.878166	0.255
CYP1B1	rs4670813	614	1422	0.106399	0.707987	0.880556	0.466
IGFBP1;IGFBP3	rs1496497	1240	796	-0.0991979	0.6651	0.881452	0.229
PRL	rs2655429	853	1183	0.098016	0.658388	0.881669	0.37
PGR	rs542384	1436	600	0.102997	0.711989	0.884993	0.17
COMT	rs2020917	1322	714	0.0963256	0.680467	0.887443	0.215
SHBG	rs2543553	1809	227	0.145865	1.03103	0.887508	0.056
ESR2	rs9440	632	1404	0.0963884	0.702837	0.890932	0.462
CYP1A1;CYP1A2	rs12441817	1754	282	0.128267	0.940791	0.891566	0.078
PPARG	rs1175543	940	1096	-0.0867009	0.651376	0.894124	0.332
TGFB1	rs1146	1804	232	-0.12457	1.02181	0.902981	0.06
ESR2	rs12435857	666	1370	-0.0824259	0.692303	0.905239	0.437
SHBG	rs9898876	1310	726	-0.0801072	0.677518	0.905892	0.201
PPARG	rs7626560	1510	526	-0.0857171	0.741698	0.908006	0.144
PPARG	rs13076055	1184	852	-0.0753075	0.657908	0.908881	0.247
PRL	rs2655426	726	1310	0.0762177	0.678829	0.910614	0.413
ESR2	rs1571512	2027	9	0.524483	4.89182	0.914628	0.002
SHBG	rs9913778	1695	341	-0.0900527	0.869202	0.917494	0.084
SULT1A1;SULT1A2	rs1140	1426	610	-0.0638492	0.708671	0.928219	0.17
TNF	rs4947324	1748	288	-0.0834707	0.932133	0.928655	0.075
ESR2	rs1271572	662	1374	0.0604934	0.69313	0.930461	0.467
IL6	rs6952	1242	794	0.0555395	0.665736	0.933521	0.228
VEGF	rs3025	1521	515	0.0604033	0.746959	0.935557	0.133
PGR	rs495997	756	1280	-0.0478689	0.671763	0.943199	0.396
COMT	rs5993883	595	1441	0.0486285	0.713584	0.945676	0.491
AR	rs7064188	1749	287	-0.0582517	0.932654	0.950204	0.076
IL6	rs2056	1127	909	-0.0395854	0.653022	0.951669	0.266
POU5F1	rs1447295	1550	486	0.0422201	0.761776	0.955807	0.124
TGFB1	rs8110090	1773	263	0.0523626	0.968258	0.956877	0.07
CYP1B1	rs162550	1049	987	0.0327655	0.649639	0.95978	0.289
PRL	rs6940783	1169	867	0.0328101	0.656317	0.960134	0.272
PGR	rs4754732	952	1084	-0.0305939	0.650761	0.962508	0.318
PGR	rs5181	1745	291	0.0426723	0.927927	0.963325	0.077
IL6	rs2069	1698	338	0.0362672	0.872499	0.966848	0.091
COMT	rs4680	774	1262	-0.0260258	0.668886	0.968967	0.493
PGR	rs4734	1270	766	0.0247224	0.669943	0.970567	0.235
ESR1	rs9340799	976	1060	0.023106	0.649583	0.971628	0.317
PPARG	rs12629751	1755	281	-0.0298475	0.940826	0.974695	0.075
ESR1	rs1801132	1297	739	0.0170091	0.67496	0.979898	0.207
CYP1B1	rs162557	1154	882	0.0157065	0.655307	0.98088	0.252
ESR2	rs1256044	607	1429	-0.0166449	0.710188	0.981304	0.469
PPARG	rs4279078	1594	442	-0.0178481	0.787627	0.981923	0.118
TNF	rs928815	872	1164	-0.0147507	0.655965	0.982062	0.363
PPARG	rs4135247	653	1383	0.0151088	0.69526	0.982665	0.445
IGFBP1;IGFBP3	rs10235181	1895	141	0.0190526	1.27913	0.988117	0.035
PGR	rs4995	988	1048	0.00493338	0.649364	0.993939	0.328
COMT	rs740603	715	1321	-0.00483653	0.679872	0.994325	0.493
TGFB1	rs2241	1468	568	-0.00319054	0.723892	0.996484	0.165
HSD17B1	rs597255	694	1342	0.00192812	0.685493	0.997756	0.428
TGFB1	rs10417924	1320	716	-0.000558558	0.680411	0.999345	0.192
SULT1E1	rs11569712	2036	­	0	­	­	<0.0001
¹Number of women with two wild type alleles
²Number of women with one or two variant (minor) alleles
³From linear regression models using % mammographic density as the outcome variable. Adjusted for age and BMI in a dominant model of inheritance
⁴There was no association between SNPs and % mammographic density after Bonferroni adjustments among all postmenopausal women
