# Supplementary material for: Polymorphisms in hormone metabolism and growth factor genes and mammographic density in Norwegian postmenopausal hormone therapy users and non-users
Source: Breast Cancer Res. 2012 Oct 27;14(5):R135. doi: 10.1186/bcr3337 (PMC4053113; doi:10.1186/bcr3337)
Supplement: Additional file 2 — Table S2. Table S2 in Additional file 2. Top twenty single nucleotide polymorphisms (SNPs) associated with percent mammographic density in postmenopausal never hormone therapy users (N = 1,008). This is a table of the top SNPs associated with MD in never HT users, sorted by P values. [file bcr3337-S2.XLS]

## Sheet: Sheet1
Additional file 2, Table S2. Top twenty SNPs associated with % mammographic density in postmenopausal
never hormone therapy users (N=1008).
Gene	SNP	SNPs per gene	Alleles	WW	WV+VV	Beta	SE	P¹	Pb²
TNF	rs769177	15	C/T	972	36	7.8528	2.44298	0.00134869	0.0202304
SHBG	rs1642796	13	T/C	786	222	-3.05941	1.09476	0.00529558	0.0688425
COMT	rs933271	29	T/C	548	460	-2.4659	0.910289	0.00686506	0.199087
SULT1A1;SULT1A2	rs1968752	5	G/T	439	569	2.47844	0.916638	0.00697016	0.0348508
FGFR2	rs2981582	1	G/A	437	571	-2.18853	0.915852	0.0170499	­
CYP19A1	rs727479	2	A/C	410	598	-2.11248	0.924117	0.0224654	0.0449308
IGFBP1;IGFBP3	rs4724443	29	A/C	273	735	-2.20376	1.02167	0.031242	0.906018
ESR1	rs2250122	12	G/T	672	336	-2.05881	0.96398	0.032942	0.395304
SULT1A1;SULT1A2	rs4788074	5	G/A	446	562	1.94666	0.914784	0.0335802	0.167901
COMT	rs8141691	29	G/A	466	542	-1.67628	0.911288	0.0661426	1.91814
ESR1	rs2077647	12	T/C	339	669	-1.76505	0.962222	0.0668975	0.80277
VEGF	rs833057	22	T/G	603	405	1.67119	0.927685	0.0719307	1.58248
CYP19A1	rs749292	2	G/A	328	680	1.74079	0.970248	0.073086	0.146172
VEGF	rs11758547	22	A/C	607	401	-1.66348	0.931624	0.0744713	1.63837
HCV3289988	rs34416693	1	G/A	489	519	1.62351	0.100942	0.0744922	­
COMT	rs9332377	29	C/T	726	282	1.79809	1.01255	0.0760678	2.20597
SHBG	rs6257	13	T/C	813	195	2.0323	1.15036	0.0775874	1.00864
IGFBP1;IGFBP3	rs13232606	29	A/C	911	97	2.71137	1.54115	0.0788275	2.286
COMT	rs4333017	29	C/T	774	234	1.86581	1.07607	0.0832402	2.41396
TNF	rs3093662	15	A/G	903	105	2.57668	1.48811	0.0836667	1.255
¹From linear regression models using % mammographic density as the outcome variable. Adjusted for age and BMI in a dominant model of inheritance
²Bonferroni adjusted p-values
